# Supplementary material for: Bipartite network analysis of ant-task associations reveals task groups and absence of colonial daily activity
Source: R Soc Open Sci. 2021 Jan 13;8(1):201637. doi: 10.1098/rsos.201637 (PMC7890512; doi:10.1098/rsos.201637)
Supplement: Supplementary data on ant-task interactions in colony a-e [file rsos201637supp2.csv]

1	2	3	4	5	6	7	8	9	10	11	12	13	14	15	16	17	18	19	20	21	22	23	24	age
forage	pupa	forage	forage	forage	walk	walk	walk	walk	inactive	walk	inactive	walk	walk	forage	tro	forage	inactive	inactive	forage	forage	forage	forage	forage	635
self	larva	inactive	walk	inactive	walk	inactive	egg	inactive	larva	larva	larva	larva	larva	larva	larva	larva	inactive	larva	larva	larva	egg	walk	self	679
inactive	larva	forage	inactive	inactive	tro	inactive	egg	larva	subordinate	inactive	inactive	inactive	walk	inactive	inactive	walk	egg	inactive	tro	larva	forage	larva	NA	87
larva	larva	self	inactive	inactive	forage	pupa	inactive	walk	pupa	pupa	pupa	pupa	walk	walk	inactive	inactive	walk	grooming	larva	larva	pupa	walk	larva	679
forage	forage	larva	larva	inactive	walk	NA	pupa	larva	grooming	forage	forage	tro	larva	grooming	forage	forage	forage	self	walk	tro	NA	NA	NA	NA
pupa	NA	walk	walk	walk	inactive	walk	self	forage	NA	forage	forage	forage	forage	NA	forage	forage	forage	NA	forage	forage	forage	forage	forage	679
walk	forage	walk	forage	forage	forage	walk	walk	forage	walk	walk	forage	walk	forage	forage	walk	forage	forage	walk	walk	forage	forage	walk	forage	679
inactive	inactive	forage	inactive	NA	pupa	inactive	NA	NA	NA	NA	NA	pupa	NA	NA	NA	NA	NA	NA	NA	forage	NA	NA	NA	679
pupa	larva	inactive	pupa	walk	egg	pupa	inactive	walk	inactive	inactive	larva	pupa	larva	walk	pupa	larva	inactive	walk	walk	forage	walk	walk	self	679
larva	inactive	forage	walk	pupa	forage	walk	forage	walk	forage	inactive	forage	forage	forage	forage	walk	forage	forage	NA	forage	forage	forage	larva	forage	679
forage	NA	inactive	forage	walk	walk	self	forage	forage	forage	walk	forage	forage	forage	forage	forage	forage	larva	forage	inactive	inactive	forage	forage	forage	679
inactive	forage	forage	forage	walk	NA	forage	forage	self	forage	forage	forage	forage	forage	forage	forage	forage	forage	forage	forage	forage	walk	forage	forage	679
inactive	grooming	inactive	walk	walk	walk	walk	larva	walk	larva	walk	walk	larva	self	walk	walk	walk	walk	inactive	walk	NA	walk	NA	NA	679
inactive	pupa	subordinate	larva	inactive	walk	pupa	larva	walk	grooming	inactive	larva	forage	pupa	pupa	inactive	walk	walk	larva	walk	larva	larva	inactive	inactive	368
larva	grooming	NA	larva	larva	walk	larva	larva	larva	walk	forage	inactive	inactive	walk	larva	walk	inactive	pupa	self	inactive	inactive	inactive	walk	inactive	679
forage	inactive	self	tro	forage	forage	forage	self	forage	forage	walk	forage	forage	forage	forage	tro	forage	forage	forage	tro	walk	forage	forage	forage	679
NA	larva	walk	larva	larva	inactive	larva	larva	walk	walk	NA	walk	walk	walk	inactive	walk	walk	walk	larva	larva	pupa	walk	walk	forage	368
inactive	grooming	larva	inactive	inactive	larva	walk	walk	larva	forage	larva	pupa	inactive	walk	larva	walk	larva	walk	larva	larva	larva	self	larva	walk	368
walk	larva	larva	larva	inactive	forage	egg	larva	pupa	dominant	larva	larva	walk	walk	larva	egg	larva	walk	larva	walk	larva	larva	larva	egg	368
grooming	larva	walk	walk	inactive	larva	larva	inactive	walk	larva	larva	egg	walk	larva	pupa	larva	grooming	larva	larva	larva	egg	larva	tro	larva	307
inactive	inactive	inactive	walk	inactive	walk	walk	walk	walk	pupa	walk	inactive	self	NA	NA	NA	NA	NA	inactive	NA	NA	NA	NA	NA	558
inactive	pupa	walk	forage	forage	forage	walk	forage	walk	inactive	walk	walk	forage	forage	walk	forage	forage	NA	walk	forage	forage	forage	forage	forage	558
larva	grooming	larva	egg	walk	tro	walk	self	walk	inactive	larva	larva	larva	walk	walk	inactive	inactive	egg	grooming	larva	subordinate	egg	egg	larva	25
subordinate	subordinate	NA	inactive	larva	inactive	larva	inactive	larva	walk	subordinate	inactive	larva	inactive	grooming	grooming	inactive	larva	inactive	larva	inactive	walk	pupa	larva	25
inactive	inactive	larva	walk	grooming	inactive	self	inactive	grooming	larva	walk	walk	walk	self	walk	inactive	inactive	self	egg	pupa	self	walk	larva	walk	25
egg	larva	inactive	egg	walk	inactive	inactive	inactive	walk	inactive	walk	inactive	larva	walk	inactive	inactive	self	walk	inactive	egg	walk	walk	walk	walk	233
inactive	walk	walk	walk	walk	walk	walk	inactive	inactive	inactive	pupa	larva	larva	walk	walk	inactive	NA	walk	inactive	self	larva	inactive	inactive	larva	NA
inactive	larva	inactive	walk	self	inactive	forage	inactive	walk	grooming	inactive	larva	inactive	larva	inactive	egg	egg	larva	inactive	inactive	larva	larva	grooming	walk	193
dominant	dominant	dominant	walk	larva	grooming	larva	walk	larva	walk	dominant	walk	tro	walk	grooming	grooming	egg	larva	walk	inactive	dominant	egg	larva	walk	193
forage	forage	grooming	forage	forage	NA	forage	inactive	forage	NA	forage	forage	walk	inactive	forage	forage	forage	forage	forage	forage	forage	forage	forage	forage	105
walk	larva	larva	tro	walk	walk	forage	walk	NA	walk	inactive	NA	forage	forage	forage	larva	forage	NA	forage	forage	NA	NA	forage	forage	635
self	larva	forage	grooming	inactive	larva	inactive	inactive	inactive	inactive	walk	walk	walk	self	walk	larva	pupa	walk	walk	larva	tro	self	walk	inactive	635
walk	walk	inactive	walk	walk	forage	self	NA	walk	NA	forage	forage	forage	walk	forage	forage	forage	forage	forage	forage	forage	forage	forage	forage	635
