# Supplementary material for: Bipartite network analysis of ant-task associations reveals task groups and absence of colonial daily activity
Source: R Soc Open Sci. 2021 Jan 13;8(1):201637. doi: 10.1098/rsos.201637 (PMC7890512; doi:10.1098/rsos.201637)
Supplement: Supplementary data on ant-task interactions in colony a-e [file rsos201637supp3.csv]

1	2	3	4	5	6	7	8	9	10	11	12	13	14	15	16	17	18	19	20	21	22	23	24	age	Queen
brood	brood	brood	walk	walk	brood	walk	brood	brood	brood	walk	brood	inactive	NA	NA	brood	NA	brood	NA	NA	brood	NA	NA	NA	386	T
walk	walk	walk	walk	walk	walk	brood	walk	walk	walk	walk	walk	inactive	walk	walk	walk	forage	walk	walk	walk	walk	walk	brood	walk	386	F
walk	walk	forage	walk	walk	walk	forage	brood	walk	walk	inactive	walk	walk	brood	walk	walk	walk	walk	brood	walk	walk	forage	walk	brood	386	F
walk	walk	forage	walk	brood	walk	walk	walk	walk	walk	walk	walk	forage	forage	walk	walk	NA	inactive	forage	forage	walk	inactive	forage	brood	386	F
brood	brood	brood	brood	walk	brood	walk	brood	inactive	brood	walk	walk	brood	brood	brood	brood	brood	brood	walk	brood	brood	walk	walk	brood	100	F
walk	walk	forage	walk	forage	inactive	walk	walk	walk	walk	walk	forage	walk	walk	forage	forage	forage	walk	walk	forage	walk	forage	walk	walk	386	F
walk	brood	forage	brood	forage	walk	walk	NA	brood	walk	forage	forage	walk	forage	forage	forage	walk	inactive	forage	forage	forage	NA	forage	forage	386	F
forage	walk	forage	forage	pupa	walk	inactive	brood	forage	forage	walk	brood	forage	forage	brood	inactive	forage	walk	inactive	walk	forage	walk	inactive	brood	386	F
brood	walk	inactive	forage	brood	brood	walk	forage	brood	walk	walk	forage	walk	forage	brood	brood	forage	forage	forage	walk	forage	forage	walk	forage	386	F
inactive	inactive	NA	walk	forage	inactive	walk	inactive	walk	walk	walk	inactive	NA	NA	inactive	NA	NA	inactive	walk	NA	NA	inactive	inactive	NA	100	F
walk	walk	walk	brood	forage	forage	forage	walk	walk	forage	forage	forage	forage	forage	forage	forage	forage	forage	forage	forage	forage	brood	forage	walk	386	F
inactive	walk	walk	walk	inactive	walk	walk	walk	inactive	walk	inactive	walk	walk	walk	walk	forage	walk	forage	walk	walk	inactive	forage	walk	forage	100	F
forage	walk	forage	walk	forage	forage	forage	walk	forage	forage	walk	walk	forage	forage	forage	forage	forage	forage	forage	forage	forage	walk	inactive	walk	386	F
walk	forage	walk	walk	forage	forage	forage	walk	walk	forage	forage	NA	forage	brood	NA	NA	brood	NA	NA	walk	walk	NA	forage	walk	386	F
inactive	inactive	inactive	walk	walk	walk	walk	walk	walk	walk	walk	forage	NA	walk	walk	walk	walk	walk	walk	walk	inactive	walk	inactive		386	F
forage	walk	forage	forage	forage	inactive	inactive	walk	forage	walk	walk	walk	brood	NA	brood	inactive	forage	walk	NA	NA	walk	NA	NA	NA	386	F
inactive	brood	walk	inactive	walk	inactive	inactive	walk	brood	brood	inactive	brood	brood	brood	brood	brood	inactive	brood	walk	walk	brood	walk	walk	brood	100	F
inactive	inactive	brood	walk	walk	walk	walk	inactive	NA	walk	inactive	walk	inactive	inactive	NA	NA	walk	NA	inactive	NA	inactive	walk	walk	NA	100	F
walk	brood	brood	brood	walk	brood	walk	walk	brood	brood	walk	walk	brood	brood	walk	walk	walk	walk	inactive	brood	brood	inactive	brood	walk	100	F
walk	NA	brood	walk	inactive	brood	inactive	walk	walk	inactive	inactive	walk	inactive	inactive	brood	inactive	walk	walk	walk	walk	walk	walk	NA	brood	21	F
inactive	walk	inactive	inactive	inactive	inactive	walk	brood	brood	walk	walk	walk	forage	brood	walk	inactive	brood	inactive	forage	forage	walk	forage	brood	NA	100	F
walk	walk	NA	inactive	NA	brood	walk	NA	walk	walk	walk	walk	forage	inactive	inactive	inactive	walk	forage	walk	inactive	walk	walk	inactive	walk	59	F
inactive	brood	inactive	brood	inactive	brood	walk	inactive	inactive	walk	forage	walk	forage	NA	inactive	inactive	walk	walk	brood	walk	walk	walk	walk	brood	100	F
forage	NA	forage	walk	forage	forage	forage	inactive	forage	walk	forage	forage	brood	forage	forage	NA	walk	walk	walk	forage	forage	walk	forage	forage	21	F
walk	walk	inactive	NA	walk	inactive	walk	NA	walk	walk	NA	NA	NA	walk	walk	inactive	NA	walk	walk	NA	walk	walk	walk	NA	21	F
brood	brood	brood	walk	brood	brood	brood	brood	inactive	brood	walk	brood	brood	walk	brood	brood	walk	walk	inactive	brood	brood	walk	walk	walk	NA	F
walk	inactive	brood	brood	walk	brood	inactive	brood	NA	NA	inactive	NA	brood	NA	brood	NA	brood	NA	NA	NA	brood	NA	NA	NA	21	F
inactive	inactive	inactive	inactive	brood	NA	brood	inactive	inactive	inactive	brood	brood	walk	brood	brood	walk	brood	NA	walk	inactive	inactive	NA	NA	NA	100	F
NA	walk	walk	inactive	brood	inactive	walk	inactive	inactive	forage	walk	forage	inactive	walk	inactive	inactive	walk	inactive	inactive	walk	forage	inactive	inactive	walk	59	F
walk	walk	inactive	walk	brood	walk	walk	brood	walk	walk	walk	walk	walk	walk	walk	inactive	walk	inactive	inactive	inactive	walk	walk	walk	walk	59	F
inactive	inactive	brood	inactive	walk	inactive	inactive	walk	inactive	inactive	inactive	walk	brood	brood	walk	brood	inactive	inactive	inactive	NA	brood	NA	NA	walk	21	F
brood	brood	brood	inactive	inactive	brood	brood	brood	brood	brood	inactive	inactive	brood	brood	brood	walk	inactive	brood	inactive	brood	inactive	brood	brood	brood	21	F
brood	walk	walk	walk	walk	brood	inactive	brood	NA	inactive	brood	brood	inactive	brood	brood	brood	walk	brood	inactive	brood	inactive	walk	walk	walk	21	F
inactive	inactive	inactive	inactive	NA	walk	inactive	inactive	inactive	walk	walk	forage	walk	walk	walk	walk	walk	walk	walk	inactive	inactive	brood	inactive	brood	59	F
walk	walk	brood	brood	inactive	inactive	brood	brood	NA	walk	walk	walk	walk	walk	walk	inactive	walk	inactive	inactive	walk	brood	walk	walk	brood	100	F
inactive	inactive	brood	walk	brood	inactive	brood	walk	walk	walk	walk	NA	NA	inactive	walk	walk	brood	inactive	NA	inactive	brood	walk	NA	walk	21	F
forage	walk	NA	walk	walk	NA	walk	walk	brood	walk	inactive	NA	brood	brood	walk	inactive	walk	walk	brood	inactive	brood	brood	brood	walk	1	F
brood	brood	walk	inactive	inactive	inactive	walk	inactive	walk	walk	NA	brood	walk	walk	walk	walk	NA	inactive	brood	walk	brood	walk	inactive	NA	1	F
inactive	walk	inactive	walk	inactive	walk	brood	brood	walk	brood	walk	brood	walk	brood	brood	inactive	walk	walk	brood	inactive	walk	inactive	NA	brood	1	F
brood	walk	inactive	brood	brood	inactive	walk	brood	inactive	forage	inactive	brood	inactive	NA	inactive	NA	NA	NA	NA	inactive	walk	walk	inactive	walk	1	F
inactive	brood	brood	walk	walk	brood	brood	walk	brood	walk	brood	brood	walk	brood	brood	walk	brood	inactive	brood	inactive	walk	inactive	brood	walk	1	F
