# Supplementary material for: Bipartite network analysis of ant-task associations reveals task groups and absence of colonial daily activity
Source: R Soc Open Sci. 2021 Jan 13;8(1):201637. doi: 10.1098/rsos.201637 (PMC7890512; doi:10.1098/rsos.201637)
Supplement: Supplementary data on ant-task interactions in colony a-e [file rsos201637supp4.csv]

1	2	3	4	5	6	7	8	9	10	11	12	13	14	15	16	17	18	19	20	21	22	23	24	age
forage	walk	forage	walk	forage	forage	walk	forage	forage	walk	forage	forage	NA	forage	forage	forage	inactive	walk	walk	walk	forage	inactive	forage	forage	305
inactive	inactive	walk	forage	forage	walk	walk	inactive	walk	walk	forage	forage	walk	inactive	inactive	NA	NA	NA	inactive	walk	forage	walk	walk	forage	305
walk	walk	walk	walk	walk	walk	walk	walk	walk	inactive	walk	walk	inactive	NA	walk	forage	inactive	inactive	inactive	forage	inactive	inactive	inactive	inactive	305
walk	walk	forage	forage	forage	forage	walk	walk	walk	forage	forage	forage	forage	walk	walk	walk	walk	forage	forage	inactive	inactive	inactive	inactive	walk	305
walk	inactive	walk	inactive	inactive	walk	walk	forage	walk	walk	forage	forage	forage	walk	inactive	NA	forage	walk	forage	walk	inactive	walk	forage	forage	305
walk	walk	walk	forage	forage	inactive	walk	forage	forage	walk	forage	forage	walk	forage	forage	forage	forage	walk	forage	forage	forage	forage	forage	forage	305
forage	inactive	forage	walk	forage	forage	forage	forage	inactive	walk	NA	walk	forage	NA	walk	walk	NA	forage	forage	forage	forage	inactive	forage	forage	305
inactive	walk	walk	forage	walk	inactive	walk	inactive	walk	walk	forage	NA	forage	walk	walk	walk	forage	walk	walk	forage	forage	forage	forage	inactive	305
walk	forage	forage	NA	inactive	inactive	walk	walk	walk	walk	walk	NA	NA	inactive	inactive	forage	walk	walk	NA	NA	NA	NA	NA	NA	305
forage	forage	forage	forage	forage	forage	NA	forage	walk	forage	NA	NA	NA	NA	NA	NA	inactive	NA	walk	NA	inactive	NA	inactive	NA	305
walk	walk	walk	walk	forage	inactive	walk	forage	forage	inactive	forage	forage	walk	walk	walk	walk	inactive	forage	walk	walk	inactive	inactive	forage	walk	305
forage	forage	forage	walk	forage	NA	forage	forage	forage	forage	forage	forage	forage	forage	forage	forage	forage	forage	forage	forage	forage	walk	forage	forage	305
walk	walk	forage	inactive	walk	walk	walk	inactive	walk	forage	forage	walk	forage	inactive	walk	walk	walk	walk	forage	NA	forage	walk	forage	walk	305
NA	walk	walk	inactive	forage	inactive	inactive	walk	walk	walk	walk	walk	walk	walk	walk	inactive	inactive	forage	walk	walk	walk	walk	inactive	inactive	305
inactive	walk	walk	inactive	inactive	inactive	walk	walk	walk	walk	inactive	walk	walk	inactive	inactive	inactive	walk	walk	inactive	walk	inactive	inactive	inactive	inactive	305
inactive	walk	inactive	NA	forage	walk	forage	walk	forage	forage	walk	forage	walk	walk	forage	forage	forage	forage	forage	NA	inactive	NA	forage	walk	305
forage	forage	walk	walk	forage	NA	walk	walk	walk	forage	forage	NA	inactive	walk	NA	forage	NA	forage	walk	forage	forage	forage	NA	inactive	305
forage	walk	walk	forage	forage	forage	forage	NA	NA	forage	walk	NA	forage	forage	forage	forage	NA	forage	forage	forage	forage	NA	forage	forage	305
forage	forage	forage	forage	walk	walk	forage	forage	forage	forage	NA	forage	forage	forage	NA	forage	forage	NA	forage	forage	forage	forage	forage	NA	305
inactive	inactive	NA	forage	forage	NA	walk	NA	forage	forage	walk	walk	forage	walk	walk	forage	NA	NA	NA	inactive	inactive	forage	forage	forage	305
walk	walk	forage	walk	inactive	inactive	inactive	inactive	inactive	forage	forage	inactive	walk	walk	NA	forage	forage	forage	NA	forage	inactive	inactive	walk	forage	305
forage	NA	forage	walk	forage	forage	walk	NA	forage	NA	forage	forage	NA	NA	walk	forage	forage	forage	forage	forage	forage	forage	inactive	walk	305
walk	forage	forage	NA	forage	inactive	forage	forage	forage	forage	forage	walk	inactive	forage	forage	forage	forage	forage	forage	forage	forage	walk	inactive	forage	305
inactive	walk	inactive	inactive	inactive	forage	walk	walk	forage	forage	walk	NA	forage	NA	NA	forage	forage	NA	forage	forage	walk	forage	forage	forage	305
walk	forage	forage	forage	forage	forage	NA	forage	forage	forage	NA	forage	inactive	forage	forage	forage	forage	forage	forage	forage	forage	forage	walk	NA	305
walk	walk	walk	walk	walk	walk	inactive	walk	walk	walk	walk	walk	inactive	walk	walk	walk	walk	walk	walk	walk	walk	walk	inactive	NA	305
forage	forage	walk	forage	NA	walk	walk	forage	forage	forage	forage	forage	forage	forage	walk	forage	NA	forage	forage	forage	forage	walk	forage	forage	305
walk	walk	NA	inactive	inactive	inactive	walk	walk	walk	walk	forage	walk	walk	walk	walk	inactive	inactive	inactive	inactive	walk	inactive	inactive	inactive	walk	305
forage	walk	forage	forage	NA	walk	NA	NA	forage	inactive	NA	NA	inactive	inactive	inactive	forage	NA	NA	walk	NA	forage	NA	NA	NA	305
NA	walk	NA	inactive	forage	NA	NA	inactive	NA	walk	NA	NA	walk	NA	inactive	forage	inactive	walk	NA	walk	forage	NA	NA	NA	305
walk	walk	walk	walk	walk	walk	walk	inactive	walk	inactive	NA	inactive	walk	walk	walk	walk	walk	walk	inactive	walk	inactive	walk	walk	inactive	305
forage	forage	forage	forage	forage	walk	walk	forage	NA	NA	forage	walk	NA	NA	forage	forage	forage	walk	NA	walk	inactive	walk	inactive	NA	305
inactive	walk	inactive	walk	walk	inactive	walk	inactive	inactive	inactive	NA	walk	inactive	inactive	inactive	walk	inactive	walk	walk	walk	walk	walk	walk	forage	305
walk	walk	NA	walk	inactive	NA	walk	walk	inactive	inactive	walk	walk	walk	walk	walk	walk	walk	walk	walk	walk	walk	walk	walk	NA	305
walk	walk	walk	inactive	walk	inactive	walk	inactive	inactive	inactive	forage	walk	walk	walk	inactive	walk	walk	inactive	inactive	walk	walk	walk	walk	walk	305
walk	forage	walk	walk	walk	walk	walk	walk	walk	NA	walk	walk	walk	inactive	walk	inactive	walk	walk	walk	forage	inactive	walk	walk	inactive	305
walk	walk	NA	walk	walk	forage	walk	inactive	walk	walk	walk	inactive	walk	inactive	walk	walk	forage	walk	inactive	inactive	walk	walk	walk	inactive	305
walk	walk	NA	walk	inactive	walk	walk	walk	walk	walk	inactive	NA	walk	walk	walk	walk	inactive	walk	walk	walk	inactive	walk	walk	forage	305
forage	forage	walk	inactive	NA	NA	NA	NA	NA	NA	walk	walk	walk	walk	walk	walk	inactive	walk	walk	walk	inactive	walk	walk	walk	305
forage	walk	walk	walk	walk	NA	NA	walk	walk	inactive	walk	inactive	walk	walk	inactive	walk	walk	walk	inactive	walk	NA	inactive	inactive	inactive	53
walk	walk	inactive	walk	walk	inactive	walk	walk	NA	inactive	inactive	inactive	walk	walk	walk	inactive	NA	forage	NA	inactive	walk	NA	inactive	walk	53
walk	inactive	NA	inactive	NA	walk	walk	walk	walk	inactive	walk	walk	NA	NA	NA	NA	NA	NA	inactive	walk	NA	NA	inactive	inactive	53
NA	NA	walk	walk	inactive	NA	walk	walk	walk	NA	NA	NA	NA	NA	walk	walk	walk	walk	walk	NA	NA	inactive	inactive	walk	53
walk	walk	walk	walk	inactive	walk	NA	walk	walk	walk	walk	inactive	walk	inactive	walk	walk	forage	forage	forage	inactive	inactive	NA	walk	NA	53
NA	walk	walk	inactive	walk	inactive	walk	walk	walk	walk	walk	inactive	inactive	walk	walk	walk	walk	walk	walk	walk	walk	walk	inactive	walk	84
inactive	forage	forage	forage	forage	forage	walk	forage	NA	NA	NA	NA	forage	NA	forage	forage	forage	NA	forage	forage	forage	forage	NA	NA	84
NA	walk	walk	NA	walk	walk	inactive	inactive	inactive	inactive	walk	inactive	NA	walk	walk	inactive	inactive	walk	inactive	NA	walk	inactive	walk	walk	84
walk	walk	walk	walk	walk	walk	walk	inactive	walk	inactive	walk	inactive	inactive	walk	walk	walk	walk	walk	walk	walk	walk	walk	walk	walk	84
walk	NA	inactive	inactive	inactive	walk	walk	walk	walk	inactive	inactive	inactive	walk	walk	walk	walk	forage	walk	NA	inactive	walk	walk	walk	walk	84
walk	walk	walk	walk	walk	inactive	walk	inactive	walk	inactive	inactive	NA	walk	walk	NA	inactive	walk	NA	NA	inactive	walk	NA	inactive	walk	84
walk	walk	walk	walk	walk	walk	NA	walk	walk	inactive	inactive	inactive	walk	NA	inactive	walk	walk	inactive	inactive	inactive	inactive	inactive	NA	walk	84
walk	walk	forage	inactive	inactive	NA	walk	walk	walk	inactive	walk	walk	forage	inactive	NA	walk	NA	walk	walk	NA	inactive	NA	NA	NA	84
walk	walk	inactive	walk	walk	inactive	walk	walk	walk	walk	walk	inactive	walk	inactive	walk	walk	walk	walk	walk	walk	walk	NA	walk	walk	84
NA	walk	walk	walk	inactive	walk	walk	walk	inactive	inactive	walk	inactive	walk	inactive	walk	walk	inactive	forage	inactive	walk	inactive	walk	NA	walk	84
walk	walk	walk	walk	walk	walk	NA	walk	walk	walk	walk	walk	walk	walk	walk	inactive	inactive	walk	walk	walk	walk	walk	walk	inactive	84
NA	walk	inactive	inactive	walk	walk	walk	NA	walk	inactive	walk	walk	walk	walk	inactive	walk	inactive	walk	walk	walk	walk	inactive	inactive	walk	84
inactive	inactive	walk	walk	walk	walk	walk	walk	walk	inactive	walk	inactive	walk	walk	walk	walk	NA	walk	walk	walk	walk	walk	walk	walk	84
walk	inactive	walk	walk	NA	inactive	inactive	walk	inactive	inactive	walk	inactive	walk	walk	inactive	walk	walk	walk	NA	inactive	inactive	inactive	walk	walk	84
walk	walk	inactive	NA	walk	NA	inactive	inactive	NA	walk	walk	walk	walk	NA	walk	walk	NA	inactive	walk	NA	inactive	walk	inactive	inactive	84
walk	NA	walk	inactive	inactive	walk	inactive	walk	walk	inactive	walk	walk	walk	walk	walk	walk	inactive	walk	walk	walk	walk	walk	NA	walk	84
walk	walk	inactive	inactive	walk	NA	inactive	forage	walk	NA	inactive	inactive	inactive	walk	walk	walk	walk	walk	NA	walk	inactive	walk	walk	walk	84
walk	walk	walk	inactive	walk	walk	inactive	walk	walk	inactive	inactive	NA	walk	NA	walk	walk	walk	walk	walk	walk	inactive	walk	inactive	walk	84
walk	walk	walk	walk	NA	inactive	forage	inactive	walk	walk	walk	inactive	NA	NA	NA	NA	walk	NA	NA	NA	walk	walk	walk	inactive	84
inactive	inactive	inactive	walk	inactive	walk	inactive	walk	walk	walk	walk	inactive	walk	inactive	walk	walk	walk	walk	forage	walk	inactive	inactive	walk	inactive	191
walk	NA	forage	walk	forage	walk	walk	inactive	walk	walk	walk	walk	inactive	walk	NA	walk	NA	walk	forage	inactive	NA	forage	forage	walk	305
walk	NA	forage	walk	forage	inactive	walk	forage	inactive	forage	forage	NA	NA	NA	NA	forage	forage	walk	forage	NA	walk	forage	forage	forage	305
inactive	walk	walk	walk	inactive	NA	NA	NA	NA	NA	NA	NA	NA	NA	inactive	walk	walk	walk	walk	walk	NA	forage	NA	walk	305
walk	walk	NA	NA	inactive	forage	walk	inactive	walk	inactive	inactive	walk	walk	walk	walk	walk	walk	walk	walk	walk	walk	inactive	inactive	walk	191
walk	walk	walk	forage	walk	walk	walk	inactive	walk	walk	inactive	inactive	inactive	walk	walk	walk	walk	walk	walk	walk	forage	walk	inactive	walk	237
inactive	walk	walk	walk	inactive	inactive	walk	forage	forage	inactive	walk	forage	NA	forage	forage	NA	walk	walk	forage	forage	NA	walk	walk	forage	305
walk	walk	forage	forage	forage	walk	walk	forage	forage	forage	forage	forage	forage	forage	forage	walk	forage	forage	NA	forage	forage	forage	forage	NA	305
walk	walk	forage	walk	walk	forage	forage	walk	NA	walk	forage	forage	NA	NA	walk	inactive	forage	forage	forage	forage	forage	walk	walk	forage	305
inactive	walk	forage	NA	inactive	walk	NA	inactive	walk	NA	NA	NA	NA	inactive	inactive	walk	NA	NA	NA	inactive	inactive	NA	NA	NA	305
walk	walk	inactive	NA	inactive	forage	walk	inactive	inactive	walk	walk	inactive	inactive	inactive	NA	inactive	NA	walk	walk	walk	forage	walk	inactive	inactive	305
walk	inactive	walk	walk	walk	walk	walk	forage	forage	forage	walk	NA	walk	walk	inactive	walk	NA	walk	inactive	forage	walk	walk	forage	walk	305
walk	walk	walk	walk	NA	walk	forage	walk	NA	inactive	walk	walk	forage	inactive	inactive	walk	walk	walk	forage	walk	inactive	walk	inactive	walk	305
forage	forage	NA	walk	walk	NA	forage	walk	walk	walk	walk	inactive	walk	walk	NA	inactive	walk	inactive	inactive	walk	walk	walk	walk	walk	305
walk	forage	walk	walk	walk	walk	walk	inactive	inactive	walk	walk	NA	forage	walk	walk	forage	walk	walk	walk	walk	walk	walk	walk	walk	305
