# Supplementary material for: Bipartite network analysis of ant-task associations reveals task groups and absence of colonial daily activity
Source: R Soc Open Sci. 2021 Jan 13;8(1):201637. doi: 10.1098/rsos.201637 (PMC7890512; doi:10.1098/rsos.201637)
Supplement: Supplementary data on ant-task interactions in colony a-e [file rsos201637supp5.csv]

1	2	3	4	5	6	7	8	9	10	11	12	13	14	15	16	17	18	19	20	21	22	23	24	age	Queen
walk	inactive	walk	walk	inactive	walk	walk	inactive	inactive	walk	walk	inactive	inactive	inactive	walk	inactive	walk	walk	walk	inactive	walk	walk	walk	walk	193	F
inactive	walk	NA	NA	NA	walk	NA	walk	inactive	NA	inactive	NA	walk	NA	inactive	inactive	forage	NA	walk	NA	forage	walk	NA	walk	193	F
walk	walk	walk	forage	walk	forage	forage	walk	walk	walk	walk	walk	walk	walk	walk	walk	inactive	walk	inactive	walk	walk	walk	walk	walk	193	F
walk	inactive	forage	walk	walk	walk	forage	walk	forage	walk	forage	forage	forage	forage	inactive	forage	forage	inactive	forage	forage	forage	forage	forage	forage	193	F
forage	larva	walk	walk	walk	walk	inactive	walk	walk	forage	walk	forage	walk	inactive	inactive	walk	walk	forage	forage	inactive	walk	forage	walk	inactive	193	F
forage	walk	forage	walk	inactive	NA	larva	NA	forage	NA	NA	NA	NA	NA	NA	NA	NA	NA	NA	NA	NA	NA	NA	NA	193	F
walk	walk	NA	NA	NA	NA	forage	NA	NA	walk	walk	walk	walk	inactive	inactive	inactive	walk	inactive	walk	walk	walk	inactive	walk	walk	193	F
forage	walk	forage	walk	walk	walk	forage	forage	walk	walk	inactive	walk	walk	forage	walk	walk	walk	walk	walk	inactive	walk	walk	walk	walk	193	F
forage	walk	forage	walk	walk	walk	forage	walk	walk	walk	walk	forage	walk	walk	walk	walk	forage	inactive	NA	NA	NA	walk	walk	walk	193	F
forage	walk	walk	forage	walk	walk	NA	walk	forage	inactive	walk	walk	walk	forage	inactive	walk	walk	walk	walk	forage	walk	walk	walk	walk	193	F
forage	forage	forage	forage	forage	forage	forage	forage	forage	forage	forage	forage	forage	forage	forage	forage	forage	forage	forage	NA	forage	forage	forage	forage	193	F
walk	walk	forage	walk	forage	walk	walk	walk	walk	walk	walk	forage	forage	walk	walk	walk	walk	forage	walk	forage	walk	walk	walk	walk	193	F
walk	walk	walk	walk	forage	walk	forage	walk	walk	walk	walk	larva	walk	forage	walk	walk	larva	walk	larva	inactive	walk	larva	forage	larva	193	F
NA	walk	NA	walk	walk	inactive	inactive	NA	walk	inactive	walk	walk	walk	walk	inactive	walk	walk	walk	walk	walk	NA	forage	forage	walk	193	F
NA	NA	NA	forage	NA	forage	forage	forage	forage	forage	forage	forage	forage	NA	NA	forage	NA	forage	forage	forage	forage	forage	NA	forage	193	F
NA	forage	walk	inactive	walk	walk	inactive	walk	walk	NA	walk	walk	walk	walk	walk	walk	walk	walk	walk	walk	forage	forage	walk	NA	193	F
forage	walk	forage	forage	forage	walk	walk	forage	walk	walk	walk	forage	walk	forage	forage	walk	walk	walk	walk	walk	walk	forage	walk	forage	193	F
NA	walk	walk	NA	walk	walk	NA	inactive	NA	forage	walk	walk	NA	walk	walk	walk	inactive	forage	walk	walk	walk	walk	inactive	walk	193	F
forage	forage	forage	forage	forage	forage	forage	forage	forage	walk	forage	forage	walk	forage	forage	forage	NA	forage	walk	walk	walk	walk	walk	inactive	193	F
walk	walk	walk	pupa	walk	walk	walk	walk	inactive	walk	NA	forage	forage	forage	forage	forage	forage	forage	forage	forage	forage	forage	forage	forage	193	F
walk	walk	walk	walk	forage	walk	walk	walk	walk	walk	walk	inactive	larva	walk	walk	walk	forage	walk	walk	inactive	walk	walk	walk	forage	193	F
forage	inactive	forage	walk	walk	walk	inactive	walk	walk	walk	larva	forage	walk	walk	walk	walk	walk	forage	forage	walk	walk	walk	walk	walk	193	F
forage	walk	forage	walk	walk	forage	NA	NA	forage	larva	larva	walk	walk	inactive	walk	forage	forage	walk	walk	forage	walk	NA	NA	NA	193	F
forage	NA	forage	walk	walk	walk	walk	walk	forage	walk	walk	forage	forage	walk	inactive	walk	forage	walk	walk	walk	walk	inactive	walk	forage	193	F
forage	forage	forage	forage	forage	forage	walk	walk	walk	walk	walk	walk	walk	forage	walk	forage	walk	walk	walk	inactive	walk	forage	forage	walk	193	F
forage	forage	NA	forage	forage	forage	forage	forage	forage	forage	forage	forage	forage	forage	NA	forage	forage	forage	forage	forage	forage	forage	forage	forage	193	F
forage	forage	NA	NA	forage	forage	NA	forage	forage	forage	forage	forage	forage	forage	forage	forage	forage	forage	forage	NA	forage	forage	forage	NA	193	F
forage	forage	walk	forage	forage	larva	larva	walk	walk	walk	forage	forage	walk	walk	walk	forage	walk	larva	walk	inactive	larva	walk	walk	inactive	193	F
walk	walk	walk	walk	walk	walk	larva	larva	larva	walk	NA	walk	walk	pupa	walk	walk	pupa	larva	larva	larva	walk	walk	walk	walk	193	F
walk	walk	walk	walk	walk	walk	walk	walk	walk	inactive	walk	walk	walk	walk	walk	walk	walk	walk	walk	larva	walk	forage	forage	NA	193	F
walk	forage	forage	walk	forage	walk	walk	walk	forage	walk	walk	walk	walk	inactive	walk	walk	walk	inactive	walk	walk	walk	walk	walk	forage	193	F
walk	forage	forage	forage	walk	forage	walk	forage	forage	forage	forage	forage	walk	forage	walk	inactive	forage	walk	walk	walk	walk	walk	walk	walk	193	F
forage	larva	walk	walk	walk	larva	walk	larva	larva	inactive	larva	larva	walk	walk	walk	walk	inactive	walk	inactive	NA	inactive	forage	walk	walk	193	F
forage	forage	forage	forage	forage	forage	forage	forage	NA	forage	forage	forage	walk	forage	walk	forage	forage	NA	pupa	forage	forage	NA	forage	forage	193	F
walk	walk	larva	walk	walk	walk	walk	walk	inactive	NA	walk	inactive	walk	walk	walk	walk	walk	pupa	larva	walk	inactive	inactive	walk	forage	193	F
inactive	inactive	walk	inactive	forage	walk	walk	inactive	walk	inactive	walk	walk	inactive	walk	walk	inactive	walk	inactive	walk	walk	walk	walk	inactive	inactive	193	F
forage	walk	walk	walk	walk	forage	forage	walk	walk	forage	walk	walk	larva	pupa	walk	walk	walk	forage	larva	walk	pupa	walk	forage	walk	193	F
NA	NA	walk	walk	walk	walk	walk	walk	forage	walk	walk	inactive	walk	walk	walk	walk	walk	walk	inactive	walk	walk	inactive	walk	NA	193	F
walk	walk	forage	walk	forage	walk	walk	forage	walk	larva	walk	walk	walk	walk	forage	walk	forage	walk	inactive	walk	inactive	forage	walk	forage	193	F
walk	larva	forage	walk	pupa	inactive	walk	walk	walk	walk	walk	inactive	walk	inactive	inactive	walk	inactive	walk	inactive	inactive	walk	inactive	walk	walk	193	F
walk	NA	walk	walk	inactive	walk	walk	inactive	walk	walk	walk	NA	walk	inactive	walk	inactive	NA	walk	walk	walk	walk	walk	NA	walk	193	F
pupa	walk	inactive	walk	larva	walk	walk	inactive	inactive	walk	inactive	walk	walk	forage	walk	walk	larva	inactive	forage	walk	walk	walk	inactive	larva	193	F
walk	walk	walk	walk	walk	walk	walk	walk	walk	inactive	forage	walk	walk	inactive	NA	walk	walk	walk	walk	forage	walk	walk	walk	forage	193	F
walk	walk	walk	forage	walk	walk	walk	walk	forage	pupa	walk	walk	walk	forage	walk	walk	walk	walk	forage	walk	inactive	walk	walk	walk	193	F
NA	pupa	walk	forage	forage	walk	forage	walk	walk	forage	walk	NA	forage	forage	inactive	inactive	walk	forage	walk	walk	walk	walk	walk	walk	193	F
forage	walk	walk	walk	inactive	walk	walk	walk	pupa	forage	walk	walk	walk	walk	walk	walk	walk	walk	walk	walk	walk	pupa	walk	inactive	193	F
walk	forage	walk	walk	walk	walk	inactive	walk	forage	inactive	walk	walk	walk	walk	walk	forage	walk	inactive	walk	walk	forage	forage	walk	walk	193	F
larva	walk	NA	walk	larva	larva	walk	larva	larva	walk	larva	pupa	pupa	walk	larva	larva	forage	walk	walk	inactive	larva	walk	walk	walk	193	F
walk	walk	forage	walk	walk	forage	walk	walk	forage	walk	walk	walk	walk	walk	walk	inactive	walk	walk	walk	walk	forage	inactive	walk	walk	193	F
walk	forage	walk	larva	walk	NA	walk	walk	walk	walk	forage	walk	walk	NA	forage	walk	walk	walk	walk	forage	walk	forage	forage	forage	193	F
walk	forage	walk	walk	walk	walk	walk	walk	forage	walk	walk	walk	forage	pupa	NA	forage	walk	walk	walk	walk	walk	walk	walk	walk	193	F
larva	walk	forage	walk	pupa	forage	walk	inactive	walk	forage	forage	walk	forage	walk	walk	walk	forage	larva	forage	walk	walk	walk	forage	walk	193	F
walk	walk	walk	forage	forage	walk	walk	walk	inactive	walk	larva	forage	walk	walk	walk	forage	walk	walk	walk	walk	inactive	forage	walk	walk	193	F
walk	walk	walk	larva	walk	larva	walk	walk	inactive	forage	walk	walk	forage	forage	larva	walk	larva	larva	walk	forage	walk	inactive	walk	walk	193	F
larva	forage	walk	forage	forage	walk	walk	walk	forage	walk	walk	walk	walk	forage	walk	inactive	walk	forage	walk	walk	forage	walk	forage	walk	193	F
forage	walk	walk	walk	walk	inactive	NA	forage	walk	walk	walk	forage	NA	forage	forage	forage	walk	forage	forage	forage	walk	walk	forage	walk	193	F
forage	walk	forage	walk	walk	walk	walk	pupa	walk	walk	walk	larva	larva	larva	pupa	walk	walk	walk	forage	walk	larva	walk	walk	forage	193	F
forage	inactive	walk	forage	walk	walk	walk	walk	walk	forage	forage	forage	walk	walk	walk	forage	forage	forage	walk	NA	walk	walk	NA	walk	193	F
larva	walk	inactive	inactive	walk	walk	walk	walk	walk	inactive	walk	inactive	walk	walk	walk	walk	walk	walk	inactive	walk	walk	walk	walk	walk	193	F
walk	walk	walk	walk	walk	forage	NA	inactive	NA	NA	NA	NA	walk	NA	NA	walk	walk	NA	NA	inactive	larva	walk	NA	NA	193	F
walk	walk	forage	walk	forage	walk	walk	forage	larva	forage	walk	inactive	forage	forage	walk	walk	larva	walk	walk	walk	walk	walk	walk	walk	193	F
forage	walk	walk	walk	walk	walk	walk	walk	inactive	pupa	inactive	pupa	walk	walk	walk	walk	pupa	walk	walk	forage	walk	walk	walk	walk	193	F
walk	walk	inactive	forage	forage	walk	walk	walk	larva	walk	walk	walk	forage	larva	walk	walk	walk	larva	larva	forage	forage	walk	walk	walk	193	F
forage	inactive	inactive	walk	walk	forage	pupa	walk	pupa	larva	walk	walk	walk	larva	walk	walk	walk	walk	forage	inactive	NA	walk	walk	walk	193	F
walk	pupa	walk	walk	walk	walk	walk	walk	larva	walk	larva	inactive	walk	walk	walk	walk	walk	walk	walk	walk	walk	larva	inactive	walk	193	F
walk	pupa	larva	forage	inactive	inactive	larva	pupa	walk	larva	walk	forage	walk	larva	walk	walk	larva	walk	forage	walk	walk	forage	walk	inactive	193	F
walk	walk	walk	walk	forage	walk	NA	walk	walk	walk	forage	inactive	larva	walk	walk	larva	walk	inactive	inactive	walk	walk	NA	walk	NA	193	F
walk	walk	larva	inactive	inactive	walk	walk	inactive	walk	walk	walk	inactive	walk	walk	walk	walk	walk	walk	walk	walk	walk	inactive	inactive	larva	193	F
walk	walk	forage	forage	forage	forage	forage	forage	forage	forage	forage	forage	forage	walk	forage	walk	forage	forage	forage	forage	walk	inactive	walk	walk	193	F
inactive	walk	walk	forage	forage	forage	walk	forage	walk	forage	walk	walk	forage	forage	forage	forage	forage	walk	walk	forage	walk	walk	forage	forage	193	F
walk	walk	larva	walk	walk	walk	larva	pupa	walk	walk	pupa	larva	walk	NA	larva	forage	larva	larva	walk	larva	larva	inactive	pupa	NA	193	F
walk	forage	walk	walk	inactive	pupa	walk	larva	forage	walk	forage	walk	walk	larva	walk	walk	larva	inactive	forage	walk	walk	walk	walk	walk	193	F
inactive	walk	inactive	walk	walk	walk	walk	walk	walk	walk	walk	forage	forage	walk	walk	walk	walk	forage	walk	forage	walk	pupa	walk	forage	193	F
walk	walk	walk	NA	walk	walk	pupa	pupa	walk	pupa	pupa	larva	walk	walk	walk	walk	inactive	larva	walk	walk	walk	walk	walk	walk	193	F
larva	forage	NA	pupa	walk	walk	walk	walk	walk	walk	walk	NA	inactive	NA	walk	walk	walk	larva	forage	walk	walk	walk	NA	walk	193	F
walk	walk	forage	forage	forage	forage	forage	larva	forage	walk	forage	walk	walk	larva	walk	walk	walk	walk	larva	walk	walk	walk	larva	inactive	193	F
forage	walk	inactive	forage	inactive	walk	walk	walk	walk	inactive	walk	inactive	forage	walk	walk	walk	inactive	forage	walk	larva	walk	walk	walk	NA	193	F
walk	inactive	inactive	walk	inactive	walk	walk	walk	forage	larva	larva	larva	walk	larva	larva	walk	larva	inactive	walk	inactive	larva	inactive	larva	inactive	193	F
walk	walk	walk	walk	walk	inactive	walk	walk	inactive	larva	walk	walk	inactive	larva	walk	walk	inactive	walk	larva	walk	walk	inactive	walk	larva	193	F
forage	forage	inactive	inactive	walk	walk	forage	walk	forage	walk	walk	inactive	walk	walk	walk	forage	walk	walk	walk	walk	forage	walk	inactive	walk	193	F
forage	walk	NA	walk	pupa	walk	NA	forage	NA	NA	walk	walk	larva	walk	forage	larva	walk	walk	walk	walk	NA	walk	walk	walk	193	F
forage	forage	forage	NA	NA	NA	forage	forage	forage	forage	forage	NA	forage	forage	forage	forage	forage	NA	NA	forage	forage	forage	forage	forage	193	F
forage	forage	larva	pupa	walk	larva	inactive	walk	walk	inactive	inactive	forage	forage	forage	forage	forage	forage	forage	forage	forage	forage	NA	forage	forage	193	F
walk	walk	forage	walk	forage	walk	walk	walk	forage	forage	larva	forage	forage	forage	forage	forage	walk	walk	walk	forage	forage	forage	forage	forage	193	F
walk	walk	walk	walk	walk	walk	walk	walk	pupa	forage	walk	walk	larva	walk	forage	walk	walk	walk	walk	walk	walk	walk	walk	walk	193	F
walk	NA	NA	inactive	walk	walk	walk	NA	inactive	inactive	inactive	NA	walk	inactive	inactive	walk	NA	NA	walk	NA	NA	inactive	inactive	NA	193	F
walk	walk	walk	pupa	walk	pupa	walk	walk	forage	forage	walk	walk	walk	walk	walk	walk	walk	walk	larva	walk	pupa	walk	walk	walk	193	F
walk	walk	walk	walk	walk	walk	walk	walk	walk	walk	larva	walk	larva	walk	forage	walk	walk	walk	walk	walk	walk	inactive	walk	walk	193	F
inactive	inactive	walk	walk	walk	inactive	walk	walk	inactive	walk	NA	NA	forage	forage	forage	forage	forage	forage	NA	NA	forage	forage	NA	NA	193	F
larva	larva	larva	larva	larva	walk	larva	walk	walk	larva	inactive	larva	walk	larva	larva	walk	larva	larva	larva	forage	walk	inactive	inactive	walk	113	F
walk	inactive	walk	walk	larva	larva	walk	larva	inactive	inactive	walk	walk	walk	inactive	walk	NA	larva	pupa	walk	inactive	inactive	inactive	inactive	larva	13	F
walk	larva	larva	walk	walk	larva	walk	walk	walk	walk	walk	walk	walk	pupa	walk	larva	walk	walk	larva	walk	walk	walk	walk	walk	113	F
walk	walk	walk	inactive	walk	walk	walk	larva	walk	walk	walk	walk	walk	walk	walk	walk	walk	walk	inactive	walk	walk	walk	walk	walk	113	F
walk	walk	walk	walk	walk	walk	walk	larva	walk	larva	larva	walk	walk	forage	walk	larva	walk	walk	larva	larva	walk	inactive	inactive	larva	113	F
walk	inactive	walk	walk	NA	forage	walk	walk	walk	larva	walk	walk	NA	NA	NA	NA	NA	NA	NA	NA	NA	walk	walk	NA	113	F
walk	walk	walk	walk	walk	walk	pupa	walk	inactive	pupa	walk	inactive	pupa	larva	walk	pupa	walk	walk	larva	walk	walk	walk	pupa	larva	193	T
larva	larva	walk	walk	NA	larva	larva	walk	walk	larva	larva	larva	walk	walk	walk	pupa	walk	walk	pupa	larva	larva	larva	walk	larva	60	F
pupa	walk	NA	walk	NA	larva	pupa	inactive	walk	NA	NA	NA	NA	NA	NA	walk	walk	walk	forage	NA	NA	NA	NA	NA	60	F
walk	walk	walk	inactive	walk	walk	walk	larva	walk	inactive	pupa	larva	larva	larva	pupa	walk	walk	inactive	walk	walk	larva	larva	inactive	larva	60	F
walk	inactive	inactive	walk	NA	walk	NA	larva	forage	walk	NA	NA	larva	walk	inactive	walk	NA	NA	walk	NA	walk	larva	walk	walk	31	F
walk	walk	larva	inactive	larva	walk	pupa	NA	walk	walk	larva	walk	walk	pupa	larva	larva	NA	pupa	larva	walk	inactive	larva	walk	larva	1	F
walk	walk	walk	walk	walk	walk	inactive	inactive	larva	walk	inactive	pupa	walk	larva	NA	walk	walk	walk	walk	larva	walk	NA	larva	walk	1	F
larva	walk	walk	inactive	larva	walk	NA	pupa	pupa	pupa	walk	walk	walk	inactive	walk	larva	larva	walk	larva	larva	walk	larva	walk	larva	1	F
larva	pupa	walk	larva	larva	larva	larva	larva	walk	larva	walk	walk	walk	larva	larva	pupa	larva	pupa	walk	larva	pupa	larva	larva	larva	1	F
