# Supplementary material for: Bipartite network analysis of ant-task associations reveals task groups and absence of colonial daily activity
Source: R Soc Open Sci. 2021 Jan 13;8(1):201637. doi: 10.1098/rsos.201637 (PMC7890512; doi:10.1098/rsos.201637)
Supplement: Supplementary data on ant-task interactions in colony a-e [file rsos201637supp6.csv]

1	2	3	4	5	6	7	8	9	10	11	12	13	14	15	16	17	18	19	20	21	22	23	24	age
NA	forage	forage	forage	forage	forage	forage	forage	forage	forage	forage	forage	NA	walk	forage	forage	forage	forage	forage	forage	forage	walk	forage	forage	369
forage	NA	forage	NA	forage	forage	forage	walk	inactive	walk	walk	NA	NA	NA	NA	forage	forage	NA	forage	NA	inactive	walk	NA	NA	369
inactive	NA	inactive	NA	forage	forage	forage	NA	walk	NA	forage	forage	forage	forage	NA	forage	forage	forage	forage	forage	forage	forage	NA	forage	369
forage	forage	walk	forage	forage	forage	forage	forage	forage	forage	forage	forage	brood	brood	forage	forage	forage	forage	forage	forage	forage	forage	forage	forage	369
NA	forage	forage	NA	inactive	NA	NA	inactive	NA	walk	forage	NA	inactive	forage	NA	brood	NA	NA	inactive	NA	inactive	walk	NA	forage	369
walk	NA	forage	walk	forage	walk	NA	forage	NA	NA	forage	walk	brood	walk	forage	NA	forage	NA	walk	forage	walk	inactive	NA	forage	369
inactive	walk	forage	forage	inactive	forage	forage	forage	forage	forage	forage	forage	forage	NA	forage	forage	forage	forage	forage	forage	forage	forage	forage	forage	369
walk	forage	NA	forage	walk	forage	NA	NA	forage	forage	brood	forage	forage	forage	forage	forage	brood	forage	forage	walk	NA	forage	forage	forage	369
inactive	forage	forage	brood	forage	forage	forage	walk	forage	forage	NA	forage	forage	walk	walk	forage	walk	forage	inactive	forage	forage	forage	forage	forage	369
inactive	forage	NA	brood	walk	forage	NA	NA	NA	NA	walk	forage	NA	NA	walk	forage	forage	NA	forage	NA	brood	forage	NA	NA	369
NA	walk	walk	forage	walk	NA	walk	NA	forage	NA	NA	NA	forage	NA	NA	NA	forage	walk	NA	walk	NA	forage	NA	forage	369
forage	NA	walk	forage	brood	forage	forage	walk	forage	inactive	forage	walk	forage	NA	NA	forage	forage	forage	walk	walk	walk	walk	forage	forage	369
walk	forage	forage	walk	walk	inactive	walk	walk	walk	brood	walk	walk	forage	walk	inactive	NA	forage	walk	walk	NA	inactive	NA	NA	NA	369
inactive	walk	forage	NA	inactive	walk	NA	inactive	NA	inactive	NA	NA	NA	NA	forage	NA	forage	NA	NA	NA	inactive	NA	forage	NA	369
forage	forage	walk	forage	walk	walk	inactive	forage	forage	forage	walk	NA	walk	forage	forage	walk	forage	forage	inactive	walk	walk	walk	NA	forage	369
walk	forage	brood	walk	NA	walk	forage	walk	inactive	inactive	brood	forage	inactive	walk	walk	forage	inactive	inactive	walk	NA	walk	NA	NA	NA	369
forage	forage	forage	forage	forage	forage	NA	forage	forage	forage	forage	forage	forage	forage	forage	NA	forage	forage	forage	inactive	NA	forage	walk	NA	369
NA	forage	forage	walk	forage	forage	walk	walk	NA	forage	forage	walk	NA	NA	NA	NA	NA	NA	NA	NA	NA	NA	NA	NA	369
forage	NA	forage	NA	inactive	walk	inactive	NA	NA	forage	forage	forage	inactive	walk	inactive	walk	inactive	walk	walk	forage	walk	forage	forage	inactive	369
NA	forage	NA	NA	NA	forage	walk	inactive	brood	inactive	walk	walk	inactive	walk	inactive	walk	walk	brood	NA	walk	walk	walk	walk	inactive	273
inactive	walk	walk	forage	forage	walk	inactive	inactive	inactive	NA	forage	inactive	forage	inactive	walk	inactive	walk	forage	walk	forage	walk	forage	forage	forage	369
forage	NA	forage	NA	forage	forage	inactive	forage	forage	forage	forage	forage	forage	forage	forage	inactive	forage	forage	walk	inactive	walk	forage	walk	NA	369
forage	NA	forage	NA	forage	forage	NA	forage	forage	forage	forage	NA	forage	NA	forage	forage	forage	forage	forage	walk	NA	NA	NA	forage	369
forage	forage	NA	NA	NA	forage	NA	forage	walk	forage	forage	inactive	forage	forage	inactive	forage	forage	forage	forage	forage	forage	forage	forage	forage	369
inactive	walk	NA	forage	walk	inactive	walk	inactive	inactive	forage	NA	inactive	NA	NA	walk	NA	NA	forage	walk	forage	forage	NA	NA	NA	369
forage	NA	forage	forage	inactive	forage	forage	forage	forage	forage	forage	forage	forage	inactive	forage	forage	forage	forage	forage	forage	forage	walk	forage	forage	369
NA	forage	forage	inactive	walk	NA	NA	walk	forage	walk	forage	NA	walk	forage	NA	NA	NA	NA	forage	brood	NA	forage	forage	forage	369
NA	NA	forage	NA	walk	walk	NA	NA	inactive	forage	walk	forage	NA	walk	walk	NA	brood	walk	inactive	walk	NA	forage	walk	NA	369
NA	NA	walk	forage	forage	forage	forage	walk	brood	forage	forage	forage	forage	NA	inactive	inactive	inactive	walk	walk	NA	inactive	walk	walk	forage	369
brood	walk	forage	NA	inactive	walk	inactive	forage	walk	walk	forage	forage	brood	walk	walk	forage	inactive	NA	walk	walk	walk	forage	NA	inactive	369
NA	walk	forage	forage	inactive	forage	inactive	forage	forage	NA	forage	forage	walk	inactive	forage	forage	forage	walk	NA	walk	walk	forage	forage	forage	369
forage	walk	forage	NA	walk	forage	forage	walk	inactive	forage	forage	forage	forage	forage	forage	NA	forage	forage	forage	NA	NA	NA	forage	forage	369
NA	walk	NA	NA	NA	walk	inactive	inactive	NA	NA	inactive	NA	NA	NA	NA	inactive	NA	NA	NA	NA	NA	forage	NA	NA	369
NA	forage	walk	NA	forage	NA	NA	forage	NA	NA	NA	NA	NA	NA	inactive	forage	NA	NA	walk	NA	walk	NA	forage	NA	369
forage	NA	forage	NA	forage	forage	NA	forage	forage	inactive	walk	forage	forage	walk	NA	NA	inactive	forage	forage	forage	inactive	NA	forage	NA	369
forage	walk	forage	NA	NA	forage	NA	walk	walk	forage	forage	forage	walk	NA	NA	forage	forage	forage	forage	NA	NA	forage	forage	forage	369
NA	NA	walk	NA	forage	NA	NA	NA	forage	forage	forage	NA	walk	NA	forage	NA	forage	NA	forage	walk	NA	walk	NA	inactive	222
walk	forage	forage	forage	forage	forage	forage	forage	forage	forage	NA	NA	forage	NA	NA	forage	NA	NA	forage	forage	inactive	forage	NA	forage	54
NA	walk	forage	forage	inactive	walk	inactive	inactive	inactive	NA	NA	walk	walk	NA	inactive	walk	forage	inactive	walk	NA	NA	forage	forage	inactive	369
inactive	NA	NA	forage	inactive	walk	NA	inactive	forage	forage	inactive	forage	walk	NA	NA	walk	walk	walk	NA	NA	NA	NA	NA	NA	369
forage	forage	forage	forage	forage	NA	forage	forage	forage	forage	forage	NA	forage	forage	forage	forage	forage	forage	forage	forage	forage	NA	forage	forage	273
NA	NA	brood	NA	forage	forage	NA	forage	NA	forage	forage	forage	forage	NA	forage	NA	forage	forage	NA	walk	forage	forage	NA	forage	131
NA	NA	forage	forage	NA	brood	NA	forage	walk	NA	NA	NA	forage	inactive	NA	NA	NA	NA	NA	forage	NA	NA	forage	NA	54
NA	forage	forage	NA	forage	forage	forage	forage	forage	forage	forage	forage	brood	forage	forage	inactive	forage	forage	forage	forage	forage	forage	NA	inactive	369
NA	walk	walk	forage	NA	inactive	NA	walk	inactive	NA	brood	forage	walk	NA	walk	walk	NA	inactive	inactive	NA	NA	forage	NA	forage	369
NA	forage	forage	NA	NA	NA	NA	NA	NA	NA	NA	NA	inactive	NA	walk	walk	NA	walk	walk	NA	inactive	NA	forage	NA	131
NA	inactive	forage	inactive	forage	walk	walk	walk	walk	walk	inactive	walk	NA	NA	NA	walk	walk	forage	forage	forage	walk	walk	forage	inactive	369
forage	NA	forage	NA	inactive	walk	walk	NA	forage	walk	forage	NA	forage	forage	walk	walk	walk	NA	forage	forage	forage	walk	walk	NA	103
forage	forage	forage	forage	forage	forage	forage	forage	forage	forage	forage	forage	inactive	forage	forage	forage	forage	forage	forage	NA	forage	forage	forage	forage	224
NA	forage	forage	NA	forage	forage	NA	forage	forage	forage	forage	forage	NA	forage	forage	forage	forage	forage	forage	forage	forage	forage	forage	walk	54
forage	NA	forage	NA	NA	NA	brood	forage	brood	brood	NA	forage	brood	forage	walk	NA	NA	NA	inactive	NA	walk	inactive	NA	NA	131
brood	brood	inactive	NA	NA	NA	inactive	NA	NA	NA	NA	NA	inactive	forage	brood	NA	brood	NA	NA	NA	NA	NA	walk	NA	103
NA	forage	brood	NA	NA	NA	walk	walk	NA	NA	forage	NA	NA	NA	NA	forage	NA	NA	NA	NA	NA	NA	NA	NA	54
forage	forage	forage	forage	walk	walk	forage	walk	walk	NA	walk	forage	forage	walk	forage	forage	brood	forage	forage	forage	forage	NA	forage	forage	131
forage	NA	forage	forage	NA	NA	forage	NA	NA	forage	forage	NA	forage	NA	forage	forage	walk	forage	forage	forage	NA	NA	forage	forage	54
inactive	walk	brood	brood	brood	NA	NA	walk	walk	brood	brood	walk	inactive	walk	inactive	forage	walk	walk	inactive	NA	NA	walk	forage	walk	54
walk	forage	forage	NA	forage	forage	forage	forage	forage	forage	forage	forage	NA	NA	walk	forage	forage	forage	forage	NA	forage	forage	forage	forage	103
inactive	walk	walk	inactive	walk	inactive	brood	inactive	inactive	forage	forage	forage	brood	forage	forage	forage	forage	forage	walk	walk	inactive	forage	walk	walk	131
NA	NA	forage	NA	forage	walk	NA	NA	walk	walk	NA	inactive	NA	walk	inactive	brood	NA	NA	NA	NA	NA	NA	NA	NA	131
NA	forage	forage	NA	NA	forage	forage	forage	NA	walk	forage	forage	forage	forage	NA	NA	forage	forage	forage	forage	NA	walk	forage	forage	131
NA	forage	forage	NA	forage	NA	walk	forage	forage	forage	walk	forage	forage	forage	NA	forage	forage	forage	forage	NA	inactive	forage	inactive	forage	131
walk	forage	NA	forage	NA	forage	forage	forage	forage	forage	forage	forage	forage	forage	forage	forage	forage	forage	forage	walk	forage	walk	NA	forage	131
forage	walk	forage	forage	forage	forage	NA	forage	forage	forage	forage	forage	NA	NA	inactive	NA	forage	walk	forage	forage	walk	walk	forage	forage	131
NA	forage	forage	forage	forage	forage	forage	walk	forage	forage	forage	forage	brood	forage	NA	walk	forage	forage	NA	forage	walk	walk	forage	inactive	131
forage	forage	walk	NA	forage	forage	forage	forage	forage	forage	forage	forage	forage	forage	walk	walk	NA	forage	NA	forage	walk	walk	walk	NA	131
NA	forage	forage	forage	NA	forage	NA	NA	NA	NA	forage	forage	forage	NA	NA	NA	NA	NA	NA	NA	forage	NA	NA	inactive	131
forage	forage	forage	forage	forage	forage	forage	forage	forage	forage	forage	forage	forage	forage	forage	walk	forage	forage	forage	forage	NA	forage	forage	forage	131
forage	forage	NA	forage	forage	forage	forage	forage	forage	forage	forage	forage	forage	NA	forage	forage	forage	NA	NA	forage	forage	NA	walk	inactive	131
inactive	brood	inactive	NA	inactive	walk	walk	walk	inactive	inactive	walk	inactive	walk	walk	walk	inactive	walk	walk	walk	NA	inactive	inactive	inactive	NA	131
forage	forage	forage	walk	forage	forage	forage	NA	forage	NA	forage	forage	forage	forage	NA	forage	forage	walk	forage	forage	forage	forage	forage	forage	131
NA	forage	forage	forage	forage	forage	forage	forage	forage	forage	forage	forage	forage	brood	forage	forage	forage	forage	forage	forage	forage	forage	forage	forage	131
forage	forage	forage	NA	NA	forage	forage	forage	forage	forage	forage	NA	forage	forage	forage	NA	inactive	NA	forage	NA	forage	forage	forage	forage	131
inactive	inactive	NA	NA	forage	forage	NA	NA	forage	forage	forage	forage	forage	forage	forage	forage	walk	inactive	forage	forage	NA	forage	inactive	walk	131
walk	brood	walk	brood	forage	NA	NA	NA	NA	NA	forage	brood	brood	forage	NA	forage	NA	NA	NA	NA	NA	NA	NA	NA	33
walk	NA	brood	brood	NA	brood	brood	walk	brood	NA	inactive	walk	walk	walk	NA	NA	walk	walk	NA	walk	NA	NA	NA	walk	131
NA	NA	walk	walk	walk	brood	walk	NA	walk	walk	inactive	NA	walk	inactive	walk	walk	walk	brood	inactive	inactive	walk	inactive	inactive	inactive	131
NA	NA	NA	brood	inactive	NA	NA	NA	NA	NA	NA	NA	NA	NA	forage	NA	NA	forage	forage	NA	NA	walk	NA	NA	131
inactive	inactive	NA	NA	NA	walk	walk	NA	walk	brood	NA	forage	NA	walk	walk	brood	inactive	NA	NA	NA	walk	walk	walk	walk	33
NA	NA	walk	walk	walk	walk	walk	walk	NA	inactive	brood	inactive	walk	walk	NA	walk	walk	walk	walk	walk	walk	NA	NA	NA	131
brood	walk	brood	NA	walk	brood	walk	NA	brood	walk	walk	brood	NA	walk	NA	walk	NA	NA	walk	NA	NA	walk	NA	walk	131
brood	NA	NA	NA	inactive	brood	brood	walk	walk	NA	NA	brood	brood	brood	brood	walk	brood	NA	walk	walk	NA	walk	brood	walk	33
NA	forage	NA	NA	NA	forage	NA	NA	NA	NA	brood	forage	NA	forage	NA	NA	NA	forage	NA	forage	inactive	forage	forage	forage	33
walk	walk	forage	NA	brood	walk	walk	walk	walk	inactive	walk	walk	inactive	walk	NA	NA	NA	walk	NA	NA	NA	NA	NA	NA	33
NA	NA	forage	forage	NA	NA	NA	forage	forage	forage	forage	forage	forage	forage	forage	forage	forage	walk	forage	forage	forage	forage	forage	forage	33
NA	walk	walk	NA	walk	NA	NA	inactive	NA	NA	NA	forage	NA	forage	NA	NA	NA	NA	NA	NA	NA	NA	NA	NA	33
NA	NA	forage	forage	NA	forage	NA	forage	NA	NA	forage	NA	forage	forage	forage	forage	forage	NA	forage	forage	forage	forage	inactive	walk	33
walk	brood	brood	brood	brood	brood	brood	walk	inactive	NA	walk	brood	NA	NA	brood	brood	brood	brood	brood	NA	brood	brood	brood	inactive	33
forage	NA	walk	NA	NA	forage	NA	forage	NA	NA	forage	forage	forage	NA	NA	forage	NA	NA	walk	NA	forage	forage	forage	NA	33
NA	walk	walk	walk	walk	inactive	NA	walk	walk	NA	walk	walk	forage	brood	walk	walk	walk	walk	walk	walk	inactive	walk	NA	NA	33
NA	NA	NA	brood	walk	NA	NA	walk	brood	brood	walk	NA	NA	NA	NA	NA	inactive	NA	NA	NA	brood	walk	forage	walk	33
NA	forage	NA	NA	NA	NA	NA	walk	inactive	NA	NA	NA	NA	inactive	walk	NA	NA	walk	NA	NA	NA	NA	NA	NA	33
NA	NA	walk	NA	NA	forage	forage	NA	forage	NA	NA	NA	NA	forage	forage	forage	NA	forage	NA	NA	forage	forage	forage	forage	33
forage	forage	NA	walk	forage	walk	NA	forage	inactive	inactive	forage	brood	forage	forage	NA	inactive	walk	forage	walk	inactive	walk	inactive	inactive	forage	33
NA	brood	inactive	NA	NA	walk	brood	walk	brood	walk	NA	NA	walk	walk	walk	walk	NA	NA	NA	NA	NA	NA	NA	NA	33
NA	brood	walk	brood	forage	walk	NA	forage	brood	brood	brood	walk	brood	forage	walk	forage	brood	walk	inactive	brood	brood	walk	walk	brood	33
NA	NA	walk	NA	forage	brood	forage	forage	walk	NA	forage	NA	forage	NA	forage	forage	NA	walk	forage	NA	forage	NA	forage	NA	369
NA	NA	inactive	NA	NA	NA	walk	forage	walk	NA	NA	brood	NA	NA	walk	NA	walk	NA	brood	brood	walk	forage	NA	NA	33
forage	walk	inactive	inactive	brood	walk	inactive	brood	brood	brood	forage	inactive	walk	brood	walk	brood	brood	NA	brood	NA	walk	walk	walk	NA	0
forage	NA	forage	forage	NA	inactive	NA	walk	walk	forage	forage	NA	walk	forage	forage	forage	forage	NA	inactive	NA	forage	forage	NA	walk	NA
NA	NA	NA	NA	forage	forage	forage	inactive	walk	inactive	NA	brood	brood	walk	brood	NA	walk	brood	inactive	NA	NA	NA	walk	NA	NA
walk	walk	brood	walk	inactive	inactive	NA	walk	walk	walk	NA	forage	NA	NA	inactive	walk	walk	NA	walk	walk	NA	inactive	NA	walk	33
walk	inactive	brood	walk	NA	forage	walk	walk	walk	inactive	brood	inactive	inactive	NA	walk	walk	inactive	walk	brood	NA	walk	forage	NA	inactive	0
inactive	NA	NA	walk	NA	walk	NA	NA	NA	NA	NA	brood	inactive	inactive	NA	NA	brood	walk	walk	brood	NA	NA	NA	brood	0
forage	NA	walk	brood	NA	NA	forage	forage	walk	walk	brood	walk	forage	forage	NA	walk	inactive	NA	walk	forage	walk	forage	NA	inactive	369
NA	NA	NA	forage	NA	forage	NA	walk	walk	walk	forage	forage	forage	walk	forage	walk	brood	walk	forage	forage	forage	forage	forage	forage	131
NA	walk	walk	walk	NA	walk	brood	forage	walk	NA	NA	inactive	NA	NA	walk	NA	NA	NA	NA	walk	NA	forage	NA	NA	0
NA	NA	brood	NA	NA	NA	walk	walk	walk	NA	inactive	NA	NA	NA	NA	forage	walk	NA	NA	NA	NA	NA	NA	NA	0
NA	walk	inactive	NA	inactive	inactive	NA	walk	walk	walk	NA	brood	walk	NA	NA	walk	forage	forage	inactive	NA	NA	NA	NA	NA	0
NA	walk	NA	forage	walk	forage	NA	forage	NA	forage	NA	NA	forage	forage	walk	NA	walk	brood	walk	inactive	walk	walk	brood	NA	369
brood	walk	inactive	inactive	brood	walk	NA	NA	walk	walk	brood	brood	inactive	walk	walk	walk	NA	NA	brood	walk	brood	walk	brood	walk	0
brood	walk	NA	walk	brood	brood	brood	walk	NA	walk	brood	walk	brood	NA	NA	NA	walk	brood	NA	NA	NA	NA	NA	NA	0
walk	NA	NA	forage	forage	NA	NA	NA	forage	NA	forage	walk	walk	inactive	brood	brood	inactive	walk	walk	inactive	walk	walk	inactive	NA	0
NA	forage	NA	NA	NA	NA	NA	forage	NA	forage	forage	forage	NA	NA	brood	brood	walk	NA	brood	forage	brood	brood	walk	brood	0
NA	forage	NA	NA	NA	forage	forage	forage	forage	forage	NA	inactive	forage	forage	forage	walk	NA	NA	forage	forage	forage	forage	NA	forage	0
forage	forage	forage	NA	NA	forage	NA	forage	forage	inactive	brood	walk	NA	NA	NA	walk	inactive	brood	forage	NA	forage	forage	forage	NA	0
brood	brood	walk	inactive	inactive	brood	brood	walk	brood	NA	NA	walk	brood	NA	forage	forage	brood	NA	NA	NA	inactive	NA	walk	walk	0
NA	walk	NA	NA	NA	NA	NA	NA	NA	NA	forage	NA	forage	forage	NA	NA	NA	NA	forage	NA	forage	brood	NA	inactive	0
NA	walk	NA	NA	brood	walk	inactive	walk	walk	brood	NA	walk	NA	inactive	inactive	walk	forage	brood	brood	inactive	forage	NA	walk	walk	0
walk	NA	walk	walk	NA	inactive	walk	walk	NA	inactive	walk	walk	walk	walk	walk	walk	walk	walk	walk	NA	walk	walk	inactive	walk	0
walk	brood	walk	walk	walk	brood	NA	NA	walk	brood	brood	walk	NA	NA	NA	NA	NA	NA	brood	forage	brood	brood	walk	forage	0
NA	NA	inactive	NA	forage	inactive	NA	NA	walk	forage	forage	forage	forage	inactive	forage	forage	inactive	walk	forage	walk	brood	brood	walk	brood	0
